# Supplementary material for: Seasonal gaps in measles vaccination coverage in Madagascar
Source: Vaccine. 2019 Apr 24;37(18):2511–9. doi: 10.1016/j.vaccine.2019.02.069 (PMC6466641; doi:10.1016/j.vaccine.2019.02.069)
Supplement: Supplementary data 1 [file mmc1.xml]

<?xml version="1.0" encoding="utf-8" standalone="no"?>
<data>
  <datasets>
    <author>kmensah@princeton.edu</author>
    <type>0</type>
    <dataset>
      <value>6</value>
      <reason>Other (please explain)</reason>
      <comments>All research data are presented within the manuscript and the supplement. </comments>
    </dataset>
  </datasets>
</data>
